# Supplementary material for: Inhibition of CYP1A1 Alleviates Colchicine-Induced Hepatotoxicity
Source: Toxins (Basel). 2024 Jan 9;16(1):35. doi: 10.3390/toxins16010035 (PMC10818746; doi:10.3390/toxins16010035)
Supplement: Supplementary file 1 [file toxins-16-00035-s001.zip]

Archive with 1 entries (1 files):
- toxins-2743266-supplementary.pdf
